# Supplementary material for: A rigorous method for multigenic families' functional annotation: the peptidyl arginine deiminase (PADs) proteins family example
Source: BMC Genomics. 2005 Nov 4;6:153. doi: 10.1186/1471-2164-6-153 (PMC1310624; doi:10.1186/1471-2164-6-153)
Supplement: Additional File 1 — Supplementary trees built with EST contigs. A simplified Tree of life. Table 2: normalized complete table [file 1471-2164-6-153-S1.zip]

Archive with 26 entries (24 files):
- suplemental data online/balandraud-table 2.xls
- suplemental data online/index.html
- suplemental data online/tree of life.pdf
- suplemental data online/Trees/
- suplemental data online/Trees/.directory
- suplemental data online/Trees/_vti_cnf/
- suplemental data online/Trees/_vti_cnf/Tree-A.jpg
- suplemental data online/Trees/_vti_cnf/tree-B.jpg
- suplemental data online/Trees/_vti_cnf/Tree-C.jpg
- suplemental data online/Trees/_vti_cnf/Tree-D.jpg
- suplemental data online/Trees/_vti_cnf/Tree-E.jpg
- suplemental data online/Trees/Tree-A
- suplemental data online/Trees/Tree-A.jpg
- suplemental data online/Trees/Tree-A.ps
- suplemental data online/Trees/tree-B
- suplemental data online/Trees/tree-B.jpg
- suplemental data online/Trees/tree-B.ps
- suplemental data online/Trees/Tree-C
- suplemental data online/Trees/Tree-C.jpg
- suplemental data online/Trees/Tree-C.ps
- suplemental data online/Trees/Tree-D
- suplemental data online/Trees/Tree-D.jpg
- suplemental data online/Trees/Tree-D.ps
- suplemental data online/Trees/Tree-E
- suplemental data online/Trees/Tree-E.jpg
- suplemental data online/Trees/Tree-E.ps
