# Supplementary material for: A rigorous method for multigenic families' functional annotation: the peptidyl arginine deiminase (PADs) proteins family example
Source: BMC Genomics. 2005 Nov 4;6:153. doi: 10.1186/1471-2164-6-153 (PMC1310624; doi:10.1186/1471-2164-6-153)
Supplement: Additional File 1 — Supplementary trees built with EST contigs. A simplified Tree of life. Table 2: normalized complete table [file 1471-2164-6-153-S1.zip › suplemental data online/balandraud-table 2.xls]

## Sheet: Feuil1
Tissues species	Cephalochordates	CRANIATA
		Actinopterygians						Sarcopterygians
								Amphibians	Anthracosauria (Amniota, Reptiles)
		Teleostei							Rep/Diapsida	placentals mammals
	Amphioxus	SALMON	Ictularus	gasterosteus	Onchorynchus	DA	FUGU	Xe	Gallus g	Hs	Musm	Rat	Bos			Hs	Musm	pig	Hs	Musm	Bos Taurus	Hs	Musm	Bos	pig	Hs	Musm	Rat	Bos
	PADI- like	PADI-like						PADI 2?		PADI2						PADI6			PADI 1			PADI3				PADI4
Mixed library				4/17580	4/27134												2/26636	3/35322			1/41989			1/41989	1/35322	2/12939	2/4770		2/41989
						1/19488																				2/10032	2/13105
						1/14383																				1/3885
SAFE TISSUE ADULT
THYMUS neonat 2 days											2/17706						1/15277			1/99738			4/99738				2/5517
THYMUS 1month																											2/49481
BLOOD WHOLE										9/78295																4/2984
BONE											1/38910																1/9392
Bone marrow
																										15/65
																										1/228
																										1/434
																										1/460
																										1/186
																										1/712
																										1/155
																										4/455
																										2/360
																										1/699
																										1/291
																										1/132
MUSCLE										5/109120									1/109120			1/109120
Breast/ mammary										1/417
* cancer?											2/33042																2/48998
* *ductal carcinoma											2/46160																1/46160
COLON										2/63	1/24000								2/180008			1/180008				1/180008		1/1979
* Crohn disease										1/3164
* * tumor RER+																			1/9149
* * *T84 carcinoma cell line																			1/10161
EYE										2/13718	8/164022								2/168248	2/9685						2/19794
LUNG										4/288833	1/17745															1/17371	2/43547
* tumor stem cell origin																											1/32994
Inner ear											36/25576									2/22576							3/22576
NERVOUS SYSTEM
* * tumor																										1/60
PROSTATE																												1/729
SPLEEN LIVER mixted										1/10676	1/104525															1/30930	2/17106
Stomach										1/108240									1/108240
BRAIN										2/4265	3/11458															1/9520
										2/9520																1/2188
*Astrocytoma grade IV																						10/12808
* * gland pineal												2/4134
* * *cerebrum									1/8195
HYPOTHALAMUS												1/1393
												1/11511
												1/9224
SKIN							2/1970			4/165519	31/83620								2/165619	1/2488			6/21143				5/21143
																							3/9149
Head-neck cancer																						1/1291
PANCREAS										5/84647	5/53875								3/84647			1/6721				1/9776
*Carcinome épithélioïde										2/16633
* *Adénocarcinome																						2/6721
Aorte and Vein																											1/16281
KIDNEY						3/13789			1/8901	1/9670	3/117080
						1/26143
* tumor clear cell type
OVARY		1/2269				2/3544		3/11721		2/95615							1/8981
*cancer ?										1/273
Olfactory tissue			1/390
ORGAN OF CORTI											1/7547
RATE
SALIVARY GLAND											2/19333
Testis									1/4891	1/136549
Uterus										1/181625	2/6585								3/181625	2/6585
PLACENTA											2/32680	4/8657																5/5179
												1/6935
CELLS
ES cells																				1/20380
leukocytes										1/10545																2/10545
macrophage
osteoclast											1/21722
Oocytes								2/2668
nod6dendritic cells CD11+											19/40797																1/40797
B6 -dendritic cells CD11+											10/36543																8/36543
B16 F10Y cells											10/25893
Fetal
Developping tadpole								1/10474
Egg/whole embryo	1/3335					7/31503		2/22270			1/26636						11/6443
						1/27050		1/19022			2/49249						6/10029
						1/14933		2/12930									2/12629
								1/69915									2/13201
																	4/18140
																	6/3443
																	1/1505
SKIN
2 cell, Morulla,Blastocyste						1/644		1/1O981									1/15277			1/3443
								1/9248									1/12629			1/548
																	2/10378
# fetal eyes											1/9013						1/2499									2/19794
Kidney											2/7908
Trophoblast stem cell																											3/6798
mixed liver and sleen 20 Week																										1/91525
LUNG																											1/9728
TABLE 2 : normalized expresssion data for all EST used for the study
