# Supplementary material for: A rigorous method for multigenic families' functional annotation: the peptidyl arginine deiminase (PADs) proteins family example
Source: BMC Genomics. 2005 Nov 4;6:153. doi: 10.1186/1471-2164-6-153 (PMC1310624; doi:10.1186/1471-2164-6-153)
Supplement: Additional File 1 — Supplementary trees built with EST contigs. A simplified Tree of life. Table 2: normalized complete table [file 1471-2164-6-153-S1.zip › suplemental data online/Trees/_vti_cnf/Tree-A.jpg]

vti_encoding:SR|utf8-nl
vti_timelastmodified:TR|18 Nov 2004 12:06:00 -0000
vti_extenderversion:SR|6.0.2.5516
vti_backlinkinfo:VX|suplemental\\ data\\ online/index.html
