# Supplementary material for: A rigorous method for multigenic families' functional annotation: the peptidyl arginine deiminase (PADs) proteins family example
Source: BMC Genomics. 2005 Nov 4;6:153. doi: 10.1186/1471-2164-6-153 (PMC1310624; doi:10.1186/1471-2164-6-153)
Supplement: Additional File 1 — Supplementary trees built with EST contigs. A simplified Tree of life. Table 2: normalized complete table [file 1471-2164-6-153-S1.zip › suplemental data online/Trees/Tree-A]

(((lcl|padi6_|9606|similar_to_PADI-6:0.16551[&&NHX:S=HOMO~SAPIENS:T=9606:Sw=N:Co=N],(gi|34872268|ref|XP_233601.2|_similar_to_PADI-6:0.0[&&NHX:S=RATTUS~NORVEGICUS:T=10116:Sw=N:Co=N],lcl|padi6Rn-cds|10116|RATTUS~NORVEGICUS|_PADI-6:0.0[&&NHX:S=RATTUS~NORVEGICUS:T=10116:Sw=N:Co=N])100_100_100:0.21204[&&NHX:S=unknown:D=N:Sw=N:Co=N])100_*_99:0.15457[&&NHX:S=unknown:D=N:Sw=N:Co=N],(((((((gi|6755016|ref|NP_035190.1|PADI-3:0.0[&&NHX:S=MUS~MUSCULUS:T=10090:Sw=N:Co=N],lcl|contig14_1_|10090|MUS~MUSCULUS|0p|7:0.0[&&NHX:S=MUS~MUSCULUS:T=10090:Sw=N:Co=N])99_56_99:0.0248[&&NHX:S=unknown:D=N:Sw=N:Co=N],gi|8393938|ref|NP_058926.1|_PADI-3:0.02136[&&NHX:S=RATTUS~NORVEGICUS:T=10116:Sw=N:Co=N])100_99_95:0.06514[&&NHX:S=unknown:D=N:Sw=N:Co=N],(lcl|contig6_2_|9606|HOMO~SAPIENS|1p|14:0.0[&&NHX:S=HOMO~SAPIENS:T=9606:Sw=N:Co=N],gi|7706447|ref|NP_057317.1|_PADI-3:0.0[&&NHX:S=HOMO~SAPIENS:T=9606:Sw=N:Co=N])99_36_97:0.06917999999999999[&&NHX:S=unknown:D=N:Sw=N:Co=N])98_66_91:0.04433[&&NHX:S=unknown:D=N:Sw=N:Co=N],gi|7531172|sp|O02849|PDI3_SHEEP_PADI:0.13551[&&NHX:S=OVIS~ARIES:T=9940:Sw=N:Co=N])100_100_91:0.17028[&&NHX:S=unknown:D=N:Sw=N:Co=N],((gi|6755014|ref|NP_035189.1|_PADI-1:0.05271[&&NHX:S=MUS~MUSCULUS:T=10090:Sw=N:Co=N],gi|9506961|ref|NP_062205.1|PADI-1:0.06464[&&NHX:S=RATTUS~NORVEGICUS:T=10116:Sw=N:Co=N])100_100_99:0.11469[&&NHX:S=unknown:D=N:Sw=N:Co=N],gi|13591858|ref|NP_037490.1|PADI-1:0.16082[&&NHX:S=HOMO~SAPIENS:T=9606:Sw=N:Co=N])100_99_91:0.08673[&&NHX:S=unknown:D=N:Sw=N:Co=N])88_70_69:0.0298[&&NHX:S=unknown:D=Y:Sw=N:Co=N],lcl|contig30_1_|9031|GALLUS~GALLUS|0p|3:0.24635[&&NHX:S=GALLUS~GALLUS:T=9031:Sw=N:Co=N])64_58_*:0.01268[&&NHX:S=unknown:D=N:Sw=N:Co=N],(((lcl|contig24_1_|10090|MUS~MUSCULUS|0p|21:0.00697[&&NHX:S=MUS~MUSCULUS:T=10090:Sw=N:Co=N],gi|46401561|dbj|BAD16627.1|_PADI-4:0.00324[&&NHX:S=MUS~MUSCULUS:T=10090:Sw=N:Co=N])95_96_97:0.07124[&&NHX:S=unknown:D=N:Sw=N:Co=N],gi|8393941|ref|NP_058923.1|_PADI-4:0.06136[&&NHX:S=RATTUS~NORVEGICUS:T=10116:Sw=N:Co=N])100_100_92:0.11063[&&NHX:S=unknown:D=N:Sw=N:Co=N],gi|6912576|ref|NP_036519.1|PADI-4:0.1534[&&NHX:S=HOMO~SAPIENS:T=9606:Sw=N:Co=N])100_98_60:0.12147[&&NHX:S=unknown:D=N:Sw=N:Co=N])57_54_*:0.01335[&&NHX:S=unknown:D=Y:Sw=N:Co=N])100_*_98:0.015495000000000016[&&NHX:S=unknown:D=Y:Sw=N:Co=N],((((((GI|5572746|DBJ|AB030176.1|_HOMO_SAPIENS_PADI_2DOMAINE_A:0.0[&&NHX:S=HOMO~SAPIENS:T=9606:Sw=N:Co=N],gi|7531171|sp|Q9Y2J8|PDI2_HUMAN_Protein_arginine_deiminase_type_:0.0[&&NHX:S=HOMO~SAPIENS:T=9606:Sw=N:Co=N])20_*_*:0.0[&&NHX:S=unknown:D=N:Sw=N:Co=N],gi|4589632|dbj|BAA76838.1|PADI-2:0.0[&&NHX:S=HOMO~SAPIENS:T=9606:Sw=N:Co=N]):0.0[&&NHX:D=N:Sw=N:Co=N],gi|16307225|gb|AAH09701.1|_PADI2:0.0[&&NHX:S=HOMO~SAPIENS:T=9606:Sw=N:Co=N])82_100_99:0.05073[&&NHX:S=unknown:D=N:Sw=N:Co=N],(gi|6679265|ref|NP_032838.1|_PADI-2:0.00495[&&NHX:S=MUS~MUSCULUS:T=10090:Sw=N:Co=N],gi|8393935|ref|NP_058922.1|PADI-2:0.00525[&&NHX:S=RATTUS~NORVEGICUS:T=10116:Sw=N:Co=N])100_58_91:0.0258[&&NHX:S=unknown:D=N:Sw=N:Co=N])100_79_79:0.08455[&&NHX:S=unknown:D=N:Sw=N:Co=N],(lcl|contig26_1_|10116|RATTUS~NORVEGICUS|0p|9:0.12918[&&NHX:S=RATTUS~NORVEGICUS:T=10116:Sw=N:Co=N],lcl|contig13_3_|10090|MUS~MUSCULUS|2p|34:0.16164[&&NHX:S=MUS~MUSCULUS:T=10090:Sw=N:Co=N])99_99_98:0.06138[&&NHX:S=unknown:D=N:Sw=N:Co=N])100_98_92:0.08056[&&NHX:S=unknown:D=N:Sw=N:Co=N],(gi|28436864|gb|AAH46745.1|_Padi2_prov_protein__Xenopus_laevis_:0.0[&&NHX:S=XENOPUS~LAEVIS:T=8355:Sw=N:Co=N],lcl|contig12_2_|8355|XENOPUS~LAEVIS|1p|8:0.0[&&NHX:S=XENOPUS~LAEVIS:T=8355:Sw=N:Co=N])100_100_100:0.25657[&&NHX:S=unknown:D=N:Sw=N:Co=N])100_97_91:0.07852499999999998[&&NHX:S=unknown:D=N:Sw=N:Co=N])npl_A:0.0[&&NHX:D=Y:Sw=N:Co=N];
