# Supplementary material for: A rigorous method for multigenic families' functional annotation: the peptidyl arginine deiminase (PADs) proteins family example
Source: BMC Genomics. 2005 Nov 4;6:153. doi: 10.1186/1471-2164-6-153 (PMC1310624; doi:10.1186/1471-2164-6-153)
Supplement: Additional File 1 — Supplementary trees built with EST contigs. A simplified Tree of life. Table 2: normalized complete table [file 1471-2164-6-153-S1.zip › suplemental data online/Trees/tree-B]

((((lcl|contig11_3_|8355|XENOPUS~LAEVIS|2p|2:0.03833[&&NHX:S=XENOPUS~LAEVIS:T=8355:Sw=N:Co=N],gi|28436864|gb|AAH46745.1|_Padi2_prov_protein__Xenopus_laevis_:0.02248[&&NHX:S=XENOPUS~LAEVIS:T=8355:Sw=N:Co=N])100_100_100:0.10041[&&NHX:S=unknown:D=N:Sw=N:Co=N],((gi|8393935|ref|NP_058922.1|PADI-2_:0.0[&&NHX:S=RATTUS~NORVEGICUS:T=10116:Sw=N:Co=N],gi|6679265|ref|NP_032838.1|_PADI-2:0.0[&&NHX:S=MUS~MUSCULUS:T=10090:Sw=N:Co=N])88_62_100:0.00709[&&NHX:S=unknown:D=N:Sw=N:Co=N],(GI|5572746|DBJ|AB030176.1|_PADI_2DOMAINE_B:0.0[&&NHX:S=HOMO~SAPIENS:T=9606:Sw=N:Co=N],gi|7531171|sp|Q9Y2J8|PADI-2:0.0[&&NHX:S=HOMO~SAPIENS:T=9606:Sw=N:Co=N])88_93_100:0.00642[&&NHX:S=unknown:D=N:Sw=N:Co=N])100_100_100:0.09891[&&NHX:S=unknown:D=N:Sw=N:Co=N])98_88_99:0.05247[&&NHX:S=unknown:D=N:Sw=N:Co=N],lcl|contig30_1_|9031|GALLUS~GALLUS|0p|3:0.12827[&&NHX:S=GALLUS~GALLUS:T=9031:Sw=N:Co=N])82_61_96:0.01506[&&NHX:S=unknown:D=N:Sw=N:Co=N],((((gi|8393938|ref|NP_058926.1|_PADI_3:0.01563[&&NHX:S=RATTUS~NORVEGICUS:T=10116:Sw=N:Co=N],gi|6755016|ref|NP_035190.1|_PADI-3:0.0114[&&NHX:S=MUS~MUSCULUS:T=10090:Sw=N:Co=N])73_84_100:0.01204[&&NHX:S=unknown:D=N:Sw=N:Co=N],(gi|7706447|ref|NP_057317.1|_PADI-3:0.02401[&&NHX:S=HOMO~SAPIENS:T=9606:Sw=N:Co=N],gi|7531172|sp|O02849|PDI3_SHEEP_Protein_arginine_deiminase_type_:0.02329[&&NHX:S=OVIS~ARIES:T=9940:Sw=N:Co=N])56_*_*:0.00655[&&NHX:S=unknown:D=N:Sw=N:Co=N])100_100_99:0.1265[&&NHX:S=unknown:D=N:Sw=N:Co=N],(((gi|9506961|ref|NP_062205.1|_PADI-1:0.0219[&&NHX:S=RATTUS~NORVEGICUS:T=10116:Sw=N:Co=N],gi|6755014|ref|NP_035189.1|_PADI-1:0.0254[&&NHX:S=MUS~MUSCULUS:T=10090:Sw=N:Co=N])100_100_95:0.09561[&&NHX:S=unknown:D=N:Sw=N:Co=N],gi|13591858|ref|NP_037490.1|PADi-1:0.08682[&&NHX:S=HOMO~SAPIENS:T=9606:Sw=N:Co=N])95_91_83:0.04542[&&NHX:S=unknown:D=N:Sw=N:Co=N],gi|6912576|ref|NP_036519.1|_PADI-4:0.18431[&&NHX:S=HOMO~SAPIENS:T=9606:Sw=N:Co=N])35_38_*:0.00736[&&NHX:S=unknown:D=Y:Sw=N:Co=N]):0.00895[&&NHX:D=Y:Sw=N:Co=N],((((gi|20849029|ref|XP_144067.1|_similar_to_PADI-6:0.0[&&NHX:S=MUS~MUSCULUS:T=10090:Sw=N:Co=N],gi|46401562|dbj|BAD16628.1|_PADI-6:0.0[&&NHX:S=MUS~MUSCULUS:T=10090:Sw=N:Co=N])100_*_*:0.0[&&NHX:S=unknown:D=N:Sw=N:Co=N],lcl|contig15_1_|10090|MUS~MUSCULUS|0p|32:0.0[&&NHX:S=MUS~MUSCULUS:T=10090:Sw=N:Co=N])100_99_100:0.06926[&&NHX:S=unknown:D=N:Sw=N:Co=N],gi|34872268|ref|XP_233601.2|_PADi-6:0.05236[&&NHX:S=RATTUS~NORVEGICUS:T=10116:Sw=N:Co=N])70_75_99:0.01441[&&NHX:S=unknown:D=N:Sw=N:Co=N],gi|45426863|emb|CAD70706.1|_PADI-6:0.10383[&&NHX:S=HOMO~SAPIENS:T=9606:Sw=N:Co=N])100_*_*:0.26506[&&NHX:S=unknown:D=N:Sw=N:Co=N])42_100_88:0.01506[&&NHX:S=unknown:D=Y:Sw=N:Co=N]):0.0[&&NHX:D=N:Sw=N:Co=N];
