# Supplementary material for: A rigorous method for multigenic families' functional annotation: the peptidyl arginine deiminase (PADs) proteins family example
Source: BMC Genomics. 2005 Nov 4;6:153. doi: 10.1186/1471-2164-6-153 (PMC1310624; doi:10.1186/1471-2164-6-153)
Supplement: Additional File 1 — Supplementary trees built with EST contigs. A simplified Tree of life. Table 2: normalized complete table [file 1471-2164-6-153-S1.zip › suplemental data online/Trees/Tree-C]

((((lcl|padi6_|9606|HOMO~SAPIENS|_PADI-6:0.00514[&&NHX:S=HOMO~SAPIENS:T=9606],lcl|padi6Hs_|9606|HOMO~SAPIENS|PADI-6:0.00616[&&NHX:S=HOMO~SAPIENS:T=9606])100_*_*:0.09661[&&NHX:S=unknown:D=N],(((gi|31566370|gb|AAH53724.1|_Peptidyl_arginine_deiminase__egg_and_:0.0[&&NHX:S=MUS~MUSCULUS:T=10090],gi|23346537|ref|NP_694746.1|_PADI-6:0.0[&&NHX:S=MUS~MUSCULUS:T=10090])100_*_*:0.0[&&NHX:S=unknown:D=N],lcl|contig15_1_|10090|MUS~MUSCULUS|0p|32:0.0[&&NHX:S=MUS~MUSCULUS:T=10090])100_100_100:0.06336[&&NHX:S=unknown:D=N],gi|34872268|ref|XP_233601.2|_PADI-6:0.05529[&&NHX:S=RATTUS~NORVEGICUS:T=10116])99_98_99:0.06158[&&NHX:S=unknown:D=N])100_*_*:0.11609999999999998[&&NHX:S=unknown:D=N],((((((gi|8393938|ref|NP_058926.1|_PADI-3:0.00282[&&NHX:S=RATTUS~NORVEGICUS:T=10116],gi|6755016|ref|NP_035190.1|_PADI-3:0.00282[&&NHX:S=MUS~MUSCULUS:T=10090])100_86_99:0.01931[&&NHX:S=unknown:D=N],gi|7706447|ref|NP_057317.1|_PADI-3:0.02871[&&NHX:S=HOMO~SAPIENS:T=9606])81_*_97:0.01057[&&NHX:S=unknown:D=N],gi|2055390|gb|AAB53205.1|_peptidylarginine_deiminase__Ovis_aries:0.04027[&&NHX:S=OVIS~ARIES:T=9940])100_100_96:0.06216[&&NHX:S=unknown:D=N],((gi|6912576|ref|NP_036519.1|_PADI-4:0.0[&&NHX:S=HOMO~SAPIENS:T=9606],lcl|contig10_2_|9606|HOMO~SAPIENS|1p|16:0.0[&&NHX:S=HOMO~SAPIENS:T=9606])100_100_99:0.08212[&&NHX:S=unknown:D=N],((lcl|contig17_1_|10090|MUS~MUSCULUS|0p|14:0.0911[&&NHX:S=MUS~MUSCULUS:T=10090],gi|6755018|ref|NP_035191.1|_PADi-4:0.01059[&&NHX:S=MUS~MUSCULUS:T=10090])100_100_100:0.05024[&&NHX:S=unknown:D=N],gi|8393941|ref|NP_058923.1|_PADI-4:0.05993[&&NHX:S=RATTUS~NORVEGICUS:T=10116])98_98_99:0.0337[&&NHX:S=unknown:D=N])96_76_98:0.03053[&&NHX:S=unknown:D=N])72_40_84:0.01143[&&NHX:S=unknown:D=Y],(gi|9506961|ref|NP_062205.1|_PADI-1:0.00933[&&NHX:S=RATTUS~NORVEGICUS:T=10116],gi|6755014|ref|NP_035189.1|_PADI-1:0.01327[&&NHX:S=MUS~MUSCULUS:T=10090])100_100_94:0.11118[&&NHX:S=unknown:D=N])65_30_*:0.01201[&&NHX:S=unknown:D=Y],(lcl|contig30_1_|9031|GALLUS~GALLUS|0p|3:0.09275[&&NHX:S=GALLUS~GALLUS:T=9031],gi|50759335|ref|XP_425729.1|_PREDICTED__similar_to_peptidylargin:0.12194[&&NHX:S=GALLUS~GALLUS:T=9031])89_55_85:0.03451[&&NHX:S=unknown:D=N])46_33_81:0.00972[&&NHX:S=unknown:D=N])44_100_99:0.002775[&&NHX:S=unknown:D=Y],(((((GI|5572746|DBJ|AB030176.1|_PADI_2DOMAINE_C:0.00556[&&NHX:S=HOMO~SAPIENS:T=9606],gi|45426859|emb|CAE47740.1|_PADI-2:0.0[&&NHX:S=HOMO~SAPIENS:T=9606])94_*_*:0.00193[&&NHX:S=unknown:D=N],lcl|contig5_3_|9606|HOMO~SAPIENS|2p|16:0.02067[&&NHX:S=HOMO~SAPIENS:T=9606])99_91_99:0.01953[&&NHX:S=unknown:D=N],(gi|8393935|ref|NP_058922.1|_PADI-2:0.00605[&&NHX:S=RATTUS~NORVEGICUS:T=10116],gi|6679265|ref|NP_032838.1|_PADI-2:0.0109[&&NHX:S=MUS~MUSCULUS:T=10090])94_70_91:0.01719[&&NHX:S=unknown:D=N])100_99_87:0.06585[&&NHX:S=unknown:D=N],gi|50759337|ref|XP_425730.1|_PREDICTED__similar_to_peptidylargin:0.11917[&&NHX:S=GALLUS~GALLUS:T=9031])98_87_85:0.04696[&&NHX:S=unknown:D=N],gi|28436864|gb|AAH46745.1|_Padi2_prov_protein__Xenopus_laevis_:0.20728[&&NHX:S=XENOPUS~LAEVIS:T=8355]):0.002775[&&NHX:D=N]);
