# Supplementary material for: A rigorous method for multigenic families' functional annotation: the peptidyl arginine deiminase (PADs) proteins family example
Source: BMC Genomics. 2005 Nov 4;6:153. doi: 10.1186/1471-2164-6-153 (PMC1310624; doi:10.1186/1471-2164-6-153)
Supplement: Additional File 1 — Supplementary trees built with EST contigs. A simplified Tree of life. Table 2: normalized complete table [file 1471-2164-6-153-S1.zip › suplemental data online/Trees/Tree-D]

(((((lcl|padi6Hs_|9606|HOMO~SAPIENS|_PADI-6:0.0[&&NHX:S=HOMO~SAPIENS:T=9606:Sw=N:Co=N],lcl|padi6_|9606|HOMO~SAPIENS|_PADI-6:0.0[&&NHX:S=HOMO~SAPIENS:T=9606:Sw=N:Co=N])100_*_*:0.16832[&&NHX:S=unknown:D=N:Sw=N:Co=N],((gi|23346537|ref|NP_694746.1|_PADI-6:0.0[&&NHX:S=MUS~MUSCULUS:T=10090:Sw=N:Co=N],lcl|contig15_1_|10090|MUS~MUSCULUS|0p|32:0.0[&&NHX:S=MUS~MUSCULUS:T=10090:Sw=N:Co=N])61_24_99:0.0027[&&NHX:S=unknown:D=N:Sw=N:Co=N],gi|31566370|gb|AAH53724.1|_PADI-6:0.00298[&&NHX:S=MUS~MUSCULUS:T=10090:Sw=N:Co=N])100_100_99:0.19531[&&NHX:S=unknown:D=N:Sw=N:Co=N])100_*_100:0.16011[&&NHX:S=unknown:D=N:Sw=N:Co=N],((gi|6755014|ref|NP_035189.1|_PADI-1:0.04038[&&NHX:S=MUS~MUSCULUS:T=10090:Sw=N:Co=N],gi|9506961|ref|NP_062205.1|_PADI-1:0.04485[&&NHX:S=RATTUS~NORVEGICUS:T=10116:Sw=N:Co=N])100_100_99:0.18224[&&NHX:S=unknown:D=N:Sw=N:Co=N],(((lcl|contig24_1_|10090|MUS~MUSCULUS|0p|21:0.03793[&&NHX:S=MUS~MUSCULUS:T=10090:Sw=N:Co=N],gi|6755018|ref|NP_035191.1|PADi-4:0.00752[&&NHX:S=MUS~MUSCULUS:T=10090:Sw=N:Co=N])100_99_94:0.0475[&&NHX:S=unknown:D=N:Sw=N:Co=N],gi|8393941|ref|NP_058923.1|_PADI-4:0.04341[&&NHX:S=RATTUS~NORVEGICUS:T=10116:Sw=N:Co=N])100_100_89:0.10844[&&NHX:S=unknown:D=N:Sw=N:Co=N],gi|6912576|ref|NP_036519.1|_PADI-4:0.14298[&&NHX:S=HOMO~SAPIENS:T=9606:Sw=N:Co=N])100_99_81:0.09404[&&NHX:S=unknown:D=N:Sw=N:Co=N])74_52_58:0.0265[&&NHX:S=unknown:D=Y:Sw=N:Co=N])31_*_97:0.00559[&&NHX:S=unknown:D=Y:Sw=N:Co=N],(((gi|6755016|ref|NP_035190.1|_PADI-3:0.03371[&&NHX:S=MUS~MUSCULUS:T=10090:Sw=N:Co=N],gi|8393938|ref|NP_058926.1|_PADI-3:0.04015[&&NHX:S=RATTUS~NORVEGICUS:T=10116:Sw=N:Co=N])100_95_100:0.06365[&&NHX:S=unknown:D=N:Sw=N:Co=N],gi|7706447|ref|NP_057317.1|PADI-3:0.08408[&&NHX:S=HOMO~SAPIENS:T=9606:Sw=N:Co=N])100_100_100:0.16235[&&NHX:S=unknown:D=N:Sw=N:Co=N],gi|50759335|ref|XP_425729.1|_PREDICTED__similar_to_peptidylargin:0.19561[&&NHX:S=GALLUS~GALLUS:T=9031:Sw=N:Co=N])30_*_*:0.00648[&&NHX:S=unknown:D=N:Sw=N:Co=N]):0.003329999999999972[&&NHX:D=Y:Sw=N:Co=N],((gi|28436864|gb|AAH46745.1|_Padi2_prov_protein__Xenopus_laevis_:0.0[&&NHX:S=XENOPUS~LAEVIS:T=8355:Sw=N:Co=N],lcl|contig12_2_|8355|XENOPUS~LAEVIS|1p|8:0.0[&&NHX:S=XENOPUS~LAEVIS:T=8355:Sw=N:Co=N])100_100_100:0.2112[&&NHX:S=unknown:D=N:Sw=N:Co=N],((((gi|6679265|ref|NP_032838.1|_PADI-2:0.00552[&&NHX:S=MUS~MUSCULUS:T=10090:Sw=N:Co=N],gi|8393935|ref|NP_058922.1|_PADI-2:0.00584[&&NHX:S=RATTUS~NORVEGICUS:T=10116:Sw=N:Co=N])99_73_96:0.01864[&&NHX:S=unknown:D=N:Sw=N:Co=N],(gi|45426859|emb|CAE47740.1PADI-2:0.0[&&NHX:S=HOMO~SAPIENS:T=9606:Sw=N:Co=N],GI|5572746|DBJ|AB030176.1|_PADI_2DOMAINE_D_:0.0[&&NHX:S=HOMO~SAPIENS:T=9606:Sw=N:Co=N])100_37_100:0.02397[&&NHX:S=unknown:D=N:Sw=N:Co=N])94_*_*:0.03404[&&NHX:S=unknown:D=N:Sw=N:Co=N],lcl|contig5_3_|9606|HOMO~SAPIENS|2p|16:0.17903[&&NHX:S=HOMO~SAPIENS:T=9606:Sw=N:Co=N])99_99_99:0.08384[&&NHX:S=unknown:D=N:Sw=N:Co=N],gi|50759337|ref|XP_425730.1|_PREDICTED__similar_to_peptidylargin:0.15267[&&NHX:S=GALLUS~GALLUS:T=9031:Sw=N:Co=N])91_39_99:0.02779[&&NHX:S=unknown:D=N:Sw=N:Co=N])100_98_98:0.07666000000000003[&&NHX:S=unknown:D=N:Sw=N:Co=N])npl_A:0.0[&&NHX:D=Y:Sw=N:Co=N];
