# Supplementary material for: A rigorous method for multigenic families' functional annotation: the peptidyl arginine deiminase (PADs) proteins family example
Source: BMC Genomics. 2005 Nov 4;6:153. doi: 10.1186/1471-2164-6-153 (PMC1310624; doi:10.1186/1471-2164-6-153)
Supplement: Additional File 1 — Supplementary trees built with EST contigs. A simplified Tree of life. Table 2: normalized complete table [file 1471-2164-6-153-S1.zip › suplemental data online/Trees/Tree-E]

(lcl|contig29_3_|31033|TAKIFUGU~RUBRIPES|2p|2:0.14235[&&NHX:S=TAKIFUGU~RUBRIPES:T=31033:Sw=N:Co=N],((((lcl|contig12_2_|8355|XENOPUS~LAEVIS|1p|8:0.0[&&NHX:S=XENOPUS~LAEVIS:T=8355:Sw=N:Co=N],gi|28436864|gb|AAH46745.1|_Padi2_prov_protein__Xenopus_laevis_:0.0[&&NHX:S=XENOPUS~LAEVIS:T=8355:Sw=N:Co=N])100_97_100:0.04981[&&NHX:S=unknown:D=N:Sw=N:Co=N],gi|33418463|gb|CF217755.1|CF217755_AGENCOURT_14976660_NICHD_XGC_:0.04793[&&NHX:S=XENOPUS~TROPICALIS:T=8364:Sw=N:Co=N])100_100_100:0.20516[&&NHX:S=unknown:D=N:Sw=N:Co=N],((((gi|8393935|ref|NP_058922.1|_PADI-2:0.00349[&&NHX:S=RATTUS~NORVEGICUS:T=10116:Sw=N:Co=N],gi|6679265|ref|NP_032838.1|_PADI-2:0.00403[&&NHX:S=MUS~MUSCULUS:T=10090:Sw=N:Co=N])100_96_97:0.05224[&&NHX:S=unknown:D=N:Sw=N:Co=N],gi|45426859|emb|CAE47740.1|_PADI-2:0.05302[&&NHX:S=HOMO~SAPIENS:T=9606:Sw=N:Co=N])100_88_93:0.11713[&&NHX:S=unknown:D=N:Sw=N:Co=N],GI|5572746|DBJ|AB030176.1|__PADI_2DOMAINE_E:0.28325[&&NHX:S=HOMO~SAPIENS:T=9606:Sw=N:Co=N])53_60_88:0.02148[&&NHX:S=unknown:D=N:Sw=N:Co=N],gi|50759337|ref|XP_425730.1|_PREDICTED__similar_to_peptidylargin:0.21818[&&NHX:S=GALLUS~GALLUS:T=9031:Sw=N:Co=N])93_48_90:0.03685[&&NHX:S=unknown:D=N:Sw=N:Co=N])93_57_90:0.0285[&&NHX:S=unknown:D=N:Sw=N:Co=N],((lcl|padi6Hs_|9606|HOMO~SAPIENS|_PADI-6:0.17052[&&NHX:S=HOMO~SAPIENS:T=9606:Sw=N:Co=N],(gi|31566370|gb|AAH53724.1|_PADI-6:0.09569[&&NHX:S=MUS~MUSCULUS:T=10090:Sw=N:Co=N],gi|34872268|ref|XP_233601.2|_PADI-6:0.06972[&&NHX:S=RATTUS~NORVEGICUS:T=10116:Sw=N:Co=N])100_100_100:0.13023[&&NHX:S=unknown:D=N:Sw=N:Co=N])100_*_99:0.16305[&&NHX:S=unknown:D=N:Sw=N:Co=N],((((gi|6755016|ref|NP_035190.1|PPADI-3:0.02032[&&NHX:S=MUS~MUSCULUS:T=10090:Sw=N:Co=N],gi|8393938|ref|NP_058926.1|_PADI-3:0.01728[&&NHX:S=RATTUS~NORVEGICUS:T=10116:Sw=N:Co=N])100_96_99:0.07231[&&NHX:S=unknown:D=N:Sw=N:Co=N],gi|7706447|ref|NP_057317.1|PADI-3:0.07431[&&NHX:S=HOMO~SAPIENS:T=9606:Sw=N:Co=N])98_72_91:0.05187[&&NHX:S=unknown:D=N:Sw=N:Co=N],gi|2055390|gb|AAB53205.1|_peptidylarginine_deiminase__Ovis_aries:0.16241[&&NHX:S=OVIS~ARIES:T=9940:Sw=N:Co=N])100_100_94:0.17094[&&NHX:S=unknown:D=N:Sw=N:Co=N],(((gi|13591858|ref|NP_037490.1|PADI-1:0.0[&&NHX:S=HOMO~SAPIENS:T=9606:Sw=N:Co=N],lcl|contig7_1_|9606|HOMO~SAPIENS|0p|3:0.0[&&NHX:S=HOMO~SAPIENS:T=9606:Sw=N:Co=N])100_100_97:0.15132[&&NHX:S=unknown:D=N:Sw=N:Co=N],(gi|6755014|ref|NP_035189.1|_PADI-1:0.04135[&&NHX:S=MUS~MUSCULUS:T=10090:Sw=N:Co=N],gi|9506961|ref|NP_062205.1|_PADI-1:0.04887[&&NHX:S=RATTUS~NORVEGICUS:T=10116:Sw=N:Co=N])100_100_99:0.12312[&&NHX:S=unknown:D=N:Sw=N:Co=N])100_99_88:0.10863[&&NHX:S=unknown:D=N:Sw=N:Co=N],(((gi|6755018|ref|NP_035191.1|_PADI-4:0.06992[&&NHX:S=MUS~MUSCULUS:T=10090:Sw=N:Co=N],gi|8393941|ref|NP_058923.1|_PADI-4:0.05789[&&NHX:S=RATTUS~NORVEGICUS:T=10116:Sw=N:Co=N])100_98_75:0.10735[&&NHX:S=unknown:D=N:Sw=N:Co=N],gi|6912576|ref|NP_036519.1|_PADI-4:0.13701[&&NHX:S=HOMO~SAPIENS:T=9606:Sw=N:Co=N])100_99_61:0.11151[&&NHX:S=unknown:D=N:Sw=N:Co=N],gi|50759335|ref|XP_425729.1|_PREDICTED__similar_to_peptidylargin:0.23435[&&NHX:S=GALLUS~GALLUS:T=9031:Sw=N:Co=N])44_22_72:0.01261[&&NHX:S=unknown:D=N:Sw=N:Co=N]):0.01233[&&NHX:D=Y:Sw=N:Co=N])38_31_*:0.0165[&&NHX:S=unknown:D=Y:Sw=N:Co=N])60_*_95:0.02774[&&NHX:S=unknown:D=Y:Sw=N:Co=N])87_39_*:0.14235[&&NHX:S=unknown:D=Y:Sw=N:Co=N]):0.0[&&NHX:D=N:Sw=N:Co=N];
